# Supplementary material for: Assessment of the quality of life of COVID-19 recovered patients at the Ghana Infectious Disease Centre
Source: PLoS One. 2024 Jul 18;19(7):e0306118. doi: 10.1371/journal.pone.0306118 (PMC11257348; doi:10.1371/journal.pone.0306118)
Supplement: S1 Dataset — (XLSX) [file pone.0306118.s001.xlsx]

## Sheet: data set
uid	a1	agecat	a2	a3	a4	a4_other	a5	a6	a7	a8	a9	a9_spe	a9_spe_other	a10	a10_dm	a10_scdx	a10_obese	a10_ckd	a10_hpt	a10_asth	a10_cld	a10_dyslipid	a10_other	b_mob	b_selfc	b_usu	b_pain	b_anx	b_mob100	b_selfc100	b_usu100	b_pain100	b_anx100	c1	c1_yes	c1_no	c2	c2_no	c3	c3_length	c3_meds	c3_vent	c3_labs	c3_other	c4	c5	c5_head	c5_muscl	c5_cough
45	47	40-49	Female	Christian	Other	Nigerian	Married	Urban	Tertiary	Unemployed	No			No	No	No	No	No	No	No	No	No		No problems	No problems	No problems	no pain or discomfort	not anxious or depressed	100	100	100	100	100	No		GIDC	Yes		Yes		Yes		Yes		Hospital admission	Yes	No	Yes	No
126	35	30-39	Male	Christian	Akan		Married	Urban	Tertiary	Formally employed	Yes	Doctor		No	No	No	No	No	No	No	No	No		No problems	No problems	No problems	no pain or discomfort	not anxious or depressed	100	100	100	100	100	Yes	police hospital		Yes		No						Self-isolation at home	No	No	No	No
100	39	30-39	Male	Christian	Ewe		Married	Urban	Tertiary	Formally employed	Yes	Doctor		Yes	No	No	Yes	No	Yes	No	No	Yes		No problems	No problems	No problems	no pain or discomfort	not anxious or depressed	100	100	100	100	100	Yes	KBTH		Yes		Yes		Yes				Hospital admission	Yes	Yes	Yes	No
63	52	50-59	Male	Christian	Ga-Dangme		Married	Urban	Tertiary	Formally employed	No			Yes	Yes	No	No	No	Yes	No	No	No	peptic ulcer disease	No problems	No problems	No problems	no pain or discomfort	not anxious or depressed	100	100	100	100	100	No		GIDC	Yes		Yes		Yes		Yes		Self-isolation at home	No	No	No	No
43	30	30-39	Male	Christian	Ewe		Married	Urban	Secondary	Informally employed	No			No	No	No	No	No	No	No	No	No		No problems	No problems	No problems	no pain or discomfort	not anxious or depressed	100	100	100	100	100	No		GIDC	Yes		Yes		Yes		Yes		Self-isolation at home	No	No	No	No
133	43	40-49	Male	Christian	Other	Guan	Married	Urban	Tertiary	Formally employed	Yes	Doctor		No	No	No	No	No	No	No	No	No		No problems	No problems	No problems	no pain or discomfort	not anxious or depressed	100	100	100	100	100	Yes			Yes		No						Self-isolation at home	Yes	No	Yes	No
86	65	60+	Female	Christian	Akan		Widow/Widower	Urban	Primary	Unemployed	No			No	No	No	No	No	No	No	No	No		No problems	No problems	No problems	no pain or discomfort	not anxious or depressed	100	100	100	100	100	No		GIDC	Yes		Yes		Yes		Yes		Self-isolation at home	No	No	No	No
105	40	40-49	Male	Christian	Ewe		Married	Urban	Tertiary	Formally employed	Yes	Doctor		No	No	No	No	No	No	No	No	No		No problems	No problems	No problems	no pain or discomfort	not anxious or depressed	100	100	100	100	100	Yes	KBTH		Yes		Yes		Yes				Self-isolation at home	No	No	No	No
82	22	<30	Female	Christian	Akan		Single	Urban	Tertiary	Student	No			No	No	No	No	No	No	No	No	No		No problems	No problems	No problems	no pain or discomfort	not anxious or depressed	100	100	100	100	100	No		GIDC	No		Yes		Yes		Yes		Self-isolation at home	No	No	No	No
111	48	40-49	Female	Christian	Akan		Married	Urban	Tertiary	Formally employed	Yes	Doctor		Yes	No	No	Yes	No	No	No	No	No		No problems	No problems	No problems	no pain or discomfort	not anxious or depressed	100	100	100	100	100	Yes	KBTH		No	Azithromycin, doxycycline, vit.C	Yes		Yes		Yes		Self-isolation at home	Yes	Yes	No	No
40	35	30-39	Male	Christian	Ewe		Single	Urban	Tertiary	Formally employed	No			No	No	No	No	No	No	No	No	No		No problems	No problems	No problems	no pain or discomfort	not anxious or depressed	100	100	100	100	100	No		GIDC	Yes		Yes		Yes		Yes		Self-isolation at home	No	No	No	No
137	32	30-39	Male	Muslim	Ga-Dangme		Married	Urban	Tertiary	Formally employed	Yes	Doctor		Yes	No	No	No	No	No	No	No	No	G-6PD full defect	No problems	No problems	No problems	no pain or discomfort	not anxious or depressed	100	100	100	100	100	Yes	Usser clinic		No		Yes		Yes				Self-isolation at home	No	No	No	No
78	30	30-39	Female	Other	Akan		Single	Urban	Tertiary	Formally employed	No			No	No	No	No	No	No	No	No	No		No problems	No problems	No problems	no pain or discomfort	not anxious or depressed	100	100	100	100	100	No		GIDC	Yes		Yes		Yes		Yes		Self-isolation at home	No	No	No	No
77	44	40-49	Male	Christian	Akan		Married	Urban	Secondary	Informally employed	No			No	No	No	No	No	No	No	No	No		No problems	No problems	No problems	no pain or discomfort	not anxious or depressed	100	100	100	100	100	No		GIDC	Yes		Yes		Yes		Yes		Self-isolation at home	Yes	No	No	No
85	56	50-59	Male	Other	Other	Chinese	Married	Urban	Tertiary	Formally employed	No			No	No	No	No	No	No	No	No	No		No problems	No problems	No problems	no pain or discomfort	not anxious or depressed	100	100	100	100	100	No		GIDC	Yes		Yes	Yes	Yes	Yes	Yes		Hospital admission	Yes	No	No	No
139	29	<30	Female	Other	Akan		Single	Urban	Tertiary	Formally employed	Yes	Doctor		No	No	No	No	No	No	No	No	No		No problems	No problems	No problems	no pain or discomfort	not anxious or depressed	100	100	100	100	100	Yes	KBTH		Yes		Yes		Yes				Self-isolation at home	Yes	No	No	Yes
32	30	30-39	Female	Christian	Akan		Single	Urban	Tertiary	Informally employed	No			Yes	No	No	Yes	No	No	No	No	No		No problems	No problems	No problems	no pain or discomfort	not anxious or depressed	100	100	100	100	100	No			No		Yes		Yes		Yes		Self-isolation at home	No	No	No	No
69	51	50-59	Female	Christian	Ga-Dangme		Married	Urban	Tertiary	Formally employed	No			No	No	No	No	No	No	No	No	No		No problems	No problems	No problems	no pain or discomfort	not anxious or depressed	100	100	100	100	100	No		GIDC	Yes		Yes		Yes		Yes		Hospital admission	Yes	No	No	No
75	65	60+	Female	Christian	Ewe		Married	Urban	Tertiary	Retired	No			Yes	Yes	No	No	No	Yes	No	No	No		No problems	No problems	No problems	no pain or discomfort	not anxious or depressed	100	100	100	100	100	No		GIDC	Yes		Yes		Yes		Yes		Self-isolation at home	No	No	No	No
37	41	40-49	Male	Christian	Ewe		Married	Urban	Tertiary	Formally employed	No			No	No	No	No	No	No	No	No	No		No problems	No problems	No problems	no pain or discomfort	not anxious or depressed	100	100	100	100	100	No		GIDC	Yes		Yes		Yes		Yes		Self-isolation at home	No	No	No	No
68	21	<30	Male	Other	Akan		Single	Urban	Tertiary	Student	No			No	No	No	No	No	No	No	No	No		No problems	No problems	No problems	no pain or discomfort	not anxious or depressed	100	100	100	100	100	No		GIDC	Yes		Yes		Yes		Yes		Self-isolation at home	No	No	No	No
67	48	40-49	Female	Christian	Ewe		Married	Urban	Tertiary	Formally employed	No			No	No	No	No	No	No	No	No	No		No problems	No problems	No problems	no pain or discomfort	not anxious or depressed	100	100	100	100	100	No		GIDC	Yes		Yes		Yes		Yes		Self-isolation at home	No	No	No	No
125	38	30-39	Male	Christian	Akan		Married	Urban	Tertiary	Formally employed	Yes	Doctor		No	No	No	No	No	No	No	No	No		No problems	No problems	No problems	no pain or discomfort	not anxious or depressed	100	100	100	100	100	Yes	KBTH		No	paracetamol, vit.C, zinc tabs	Yes		Yes		Yes		Self-isolation at home	Yes	Yes	No	No
106	36	30-39	Male	Christian	Akan		Married	Urban	Tertiary	Formally employed	Yes	Doctor		No	No	No	No	No	No	No	No	No		No problems	No problems	No problems	no pain or discomfort	not anxious or depressed	100	100	100	100	100	Yes	KBTH		No		Yes		Yes		Yes		Self-isolation at home	No	No	No	No
51	44	40-49	Male	Christian	Akan		Married	Urban	Tertiary	Formally employed	No			No	No	No	No	No	No	No	No	No		No problems	No problems	No problems	no pain or discomfort	not anxious or depressed	100	100	100	100	100	No		GIDC	Yes		Yes		Yes		Yes		Self-isolation at home	No	No	No	No
79	56	50-59	Female	Christian	Akan		Married	Urban	Tertiary	Formally employed	No			No	No	No	No	No	No	No	No	No		No problems	No problems	No problems	no pain or discomfort	not anxious or depressed	100	100	100	100	100	No		GIDC	Yes		Yes		Yes		Yes		Self-isolation at home	No	No	No	No
41	55	50-59	Female	Christian	Ga-Dangme		Married	Urban	Tertiary	Informally employed	No			Yes	Yes	No	No	No	Yes	No	No	No		No problems	No problems	No problems	no pain or discomfort	not anxious or depressed	100	100	100	100	100	No		GIDC	Yes		Yes		Yes		Yes		Self-isolation at home	No	No	No	No
145	29	<30	Female	Christian	Akan		Married	Urban	Tertiary	Formally employed	Yes	Doctor		No	No	No	No	No	No	No	No	No		No problems	No problems	No problems	no pain or discomfort	not anxious or depressed	100	100	100	100	100	Yes	KBTH		No	azithromycin, paracetamol, vit.c	Yes		Yes		Yes		Self-isolation at home	No	No	No	No
118	33	30-39	Male	Christian	Northern tribe		Single	Urban	Tertiary	Formally employed	Yes	Doctor		No	No	No	No	No	No	No	No	No		No problems	No problems	No problems	no pain or discomfort	not anxious or depressed	100	100	100	100	100	Yes	Cape coast teaching hospital		Yes		No						Self-isolation at home	No	No	No	No
53	52	50-59	Female	Christian	Akan		Married	Urban	Vocational/Technical	Informally employed	No			Yes	Yes	No	No	No	Yes	No	No	No		No problems	No problems	No problems	no pain or discomfort	not anxious or depressed	100	100	100	100	100	No		GIDC	Yes		Yes		Yes		Yes		Self-isolation at home	No	No	No	No
52	65	60+	Female	Christian	Ga-Dangme		Married	Urban	Primary	Unemployed	No			No	No	No	No	No	No	No	No	No		No problems	No problems	No problems	no pain or discomfort	not anxious or depressed	100	100	100	100	100	No		GIDC	Yes		Yes		Yes		Yes		Self-isolation at home	No	No	No	No
62	27	<30	Male	Christian	Akan		Married	Urban	Tertiary	Unemployed	No			No	No	No	No	No	No	No	No	No		No problems	No problems	No problems	no pain or discomfort	not anxious or depressed	100	100	100	100	100	No		GIDC	Yes		Yes		Yes		Yes		Self-isolation at home	No	No	No	No
16	32	30-39	Male	Christian	Northern tribe		Married	Non-urban	Tertiary	Informally employed	No			No	No	No	No	No	No	No	No	No		No problems	No problems	No problems	no pain or discomfort	not anxious or depressed	100	100	100	100	100	No		GIDC	No	vit. D	Yes		Yes		Yes		Self-isolation at home	No	No	No	No
46	47	40-49	Male	Christian	Akan		Married	Urban	Tertiary	Formally employed	No			No	No	No	No	No	No	No	No	No		No problems	No problems	No problems	no pain or discomfort	not anxious or depressed	100	100	100	100	100	No		GIDC	Yes		Yes		Yes		Yes		Self-isolation at home	No	No	No	No
50	51	50-59	Male	Christian	Akan		Married	Urban	Tertiary	Formally employed	No			No	No	No	No	No	No	No	No	No		No problems	No problems	No problems	no pain or discomfort	not anxious or depressed	100	100	100	100	100	No		GIDC	Yes		Yes		Yes		Yes		Hospital admission	Yes	No	No	Yes
64	72	60+	Male	Christian	Ga-Dangme		Widow/Widower	Urban	Vocational/Technical	Retired	No			Yes	Yes	No	No	No	Yes	No	No	No		No problems	No problems	No problems	no pain or discomfort	not anxious or depressed	100	100	100	100	100	No		GIDC	Yes		Yes		Yes		Yes		Hospital admission	No	No	No	No
2	41	40-49	Female	Christian	Ga-Dangme		Married	Urban	Tertiary	Formally employed	No			No	No	No	No	No	No	No	No	No		No problems	No problems	No problems	no pain or discomfort	not anxious or depressed	100	100	100	100	100	No		GIDC	No		No						Self-isolation at home	No	No	No	No
55	41	40-49	Female	Christian	Akan		Married	Urban	Tertiary	Formally employed	No			No	No	No	No	No	No	No	No	No		No problems	No problems	No problems	no pain or discomfort	not anxious or depressed	100	100	100	100	100	No		GIDC	Yes		Yes		Yes		Yes		Self-isolation at home	No	No	No	No
38	35	30-39	Male	Christian	Ewe		Married	Urban	Tertiary	Formally employed	No			Yes	No	No	No	No	Yes	No	No	No		No problems	No problems	No problems	no pain or discomfort	not anxious or depressed	100	100	100	100	100	No		GIDC	Yes		Yes		Yes		Yes		Self-isolation at home	No	No	No	No
71	37	30-39	Male	Christian	Akan		Married	Urban	Tertiary	Formally employed	No			No	No	No	No	No	No	No	No	No		No problems	No problems	No problems	no pain or discomfort	not anxious or depressed	100	100	100	100	100	No		GIDC	Yes		Yes		Yes		Yes		Self-isolation at home	No	No	No	No
114	28	<30	Male	Christian	Akan		Single	Urban	Tertiary	Formally employed	Yes	Doctor		No	No	No	No	No	No	No	No	No		No problems	No problems	No problems	no pain or discomfort	not anxious or depressed	100	100	100	100	100	Yes	KBTH		Yes		No						Self-isolation at home	No	No	No	No
1	46	40-49	Male	Christian	Ga-Dangme		Married	Urban	Tertiary	Formally employed	No			No	No	No	No	No	No	No	No	No		No problems	No problems	No problems	no pain or discomfort	not anxious or depressed	100	100	100	100	100	No		GIDC	No		Yes		Yes		Yes	fruits	Self-isolation at home	No	No	No	No
76	44	40-49	Male	Christian	Ga-Dangme		Married	Urban	Tertiary	Formally employed	No			Yes	No	No	No	No	Yes	No	No	Yes		No problems	No problems	No problems	no pain or discomfort	not anxious or depressed	100	100	100	100	100	No		GIDC	Yes		Yes		Yes		Yes		Self-isolation at home	No	No	No	No
57	38	30-39	Female	Christian	Ewe		Single	Urban	Tertiary	Formally employed	No			No	No	No	No	No	No	No	No	No		No problems	No problems	No problems	no pain or discomfort	not anxious or depressed	100	100	100	100	100	No		GIDC	Yes		Yes		Yes		Yes		Self-isolation at home	Yes	Yes	No	No
121	32	30-39	Male	Christian	Ewe		Married	Urban	Tertiary	Formally employed	Yes	Doctor		No	No	No	No	No	No	No	No	No		No problems	No problems	No problems	no pain or discomfort	not anxious or depressed	100	100	100	100	100	No			Yes		Yes		Yes		Yes	lost locum hours	Self-isolation at home	No	No	No	No
48	56	50-59	Female	Christian	Akan		Married	Urban	Primary	Informally employed	No			Yes	No	No	No	No	Yes	No	No	No		No problems	No problems	No problems	no pain or discomfort	not anxious or depressed	100	100	100	100	100	No		GIDC	Yes		Yes		Yes		Yes		Self-isolation at home	No	No	No	No
49	40	40-49	Female	Christian	Ewe		Married	Urban	Tertiary	Formally employed	No			Yes	No	No	No	No	Yes	No	No	No		No problems	No problems	No problems	no pain or discomfort	not anxious or depressed	100	100	100	100	100	No		GIDC	Yes		Yes		Yes		Yes		Hospital admission	Yes	No	No	No
10	33	30-39	Male	Christian	Akan		Married	Urban	Tertiary	Formally employed	No			No	No	No	No	No	No	No	No	No		No problems	No problems	No problems	no pain or discomfort	not anxious or depressed	100	100	100	100	100	No		GIDC	Yes		Yes		Yes		Yes		Hospital admission	No	No	No	No
120	43	40-49	Male	Christian	Akan		Married	Urban	Tertiary	Formally employed	Yes	Doctor		Yes	No	No	No	No	Yes	No	No	Yes		No problems	No problems	No problems	no pain or discomfort	not anxious or depressed	100	100	100	100	100	Yes	KBTH		Yes		No						Self-isolation at home	Yes	Yes	No	No
83	30	30-39	Female	Christian	Akan		Single	Urban	Tertiary	Formally employed	Yes	Nurse		Yes	No	No	No	No	No	Yes	No	No		No problems	No problems	No problems	no pain or discomfort	not anxious or depressed	100	100	100	100	100	No		GIDC	Yes		Yes		Yes		Yes		Self-isolation at home	Yes	No	No	No
89	28	<30	Female	Christian	Akan		Single	Urban	Tertiary	Formally employed	No			No	No	No	No	No	No	No	No	No		No problems	No problems	No problems	no pain or discomfort	not anxious or depressed	100	100	100	100	100	No		GIDC	Yes		Yes		Yes		Yes		Self-isolation at home	No	No	No	No
73	48	40-49	Male	Christian	Akan		Married	Urban	Tertiary	Formally employed	No			Yes	Yes	No	No	No	No	No	No	No		No problems	No problems	No problems	no pain or discomfort	not anxious or depressed	100	100	100	100	100	No		GIDC	Yes		Yes		Yes		Yes		Hospital admission	No	No	No	No
136	31	30-39	Male	Christian	Akan		Married	Urban	Tertiary	Formally employed	Yes	Doctor		No	No	No	No	No	No	No	No	No		No problems	No problems	No problems	no pain or discomfort	not anxious or depressed	100	100	100	100	100	Yes	KBTH		No	azithromycin	Yes		Yes				Self-isolation at home	No	No	No	No
54	36	30-39	Male	Christian	Akan		Married	Urban	Tertiary	Formally employed	No			No	No	No	No	No	No	No	No	No		No problems	No problems	No problems	no pain or discomfort	not anxious or depressed	100	100	100	100	100	No		GIDC	No		Yes		Yes		Yes		Self-isolation at home	No	No	No	No
65	33	30-39	Female	Christian	Ga-Dangme		Single	Urban	Secondary	Informally employed	No			No	No	No	No	No	No	No	No	No		No problems	No problems	No problems	no pain or discomfort	not anxious or depressed	100	100	100	100	100	No		GIDC	Yes		Yes		Yes		Yes		Self-isolation at home	No	No	No	No
61	60	60+	Male	Christian	Akan		Married	Urban	Tertiary	Retired	No			No	No	No	No	No	No	No	No	No		No problems	No problems	No problems	no pain or discomfort	not anxious or depressed	100	100	100	100	100	No		GIDC	Yes		Yes		Yes		Yes		Self-isolation at home	No	No	No	No
3	30	30-39	Female	Muslim	Other	chamba	Widow/Widower	Non-urban	Tertiary	Formally employed	No			No	No	No	No	No	No	No	No	No		No problems	No problems	No problems	no pain or discomfort	not anxious or depressed	100	100	100	100	100	No		GIDC	Yes		Yes				Yes		Self-isolation at home	No	No	No	No
119	42	40-49	Female	Christian	Other	Guan	Married	Urban	Tertiary	Formally employed	Yes	Doctor		No	No	No	No	No	No	No	No	No		No problems	No problems	No problems	no pain or discomfort	not anxious or depressed	100	100	100	100	100	Yes	KBTH		Yes		No						Self-isolation at home	No	No	No	No
80	59	50-59	Female	Muslim	Northern tribe		Married	Urban	Tertiary	Formally employed	No			Yes	No	No	No	No	Yes	No	No	No		No problems	No problems	No problems	no pain or discomfort	not anxious or depressed	100	100	100	100	100	No		GIDC	Yes		Yes		Yes		Yes		Self-isolation at home	Yes	No	No	Yes
150	31	30-39	Female	Christian	Ewe		Married	Urban	Tertiary	Formally employed	Yes	Doctor		No	No	No	No	No	No	No	No	No		No problems	No problems	No problems	no pain or discomfort	not anxious or depressed	100	100	100	100	100	Yes	KBTH		Yes		Yes		Yes				Self-isolation at home	Yes	No	Yes	No
33	52	50-59	Female	Christian	Ga-Dangme		Widow/Widower	Urban	Tertiary	Formally employed	No			Yes	No	No	No	No	Yes	No	No	No		No problems	No problems	No problems	no pain or discomfort	not anxious or depressed	100	100	100	100	100	No		GIDC	Yes		Yes		Yes		Yes		Hospital admission	No	No	No	No
81	38	30-39	Female	Christian	Ewe		Single	Urban	Tertiary	Formally employed	No			No	No	No	No	No	No	No	No	No		No problems	No problems	No problems	no pain or discomfort	not anxious or depressed	100	100	100	100	100	No		GIDC	Yes		Yes		Yes		Yes		Self-isolation at home	No	No	No	No
104	34	30-39	Female	Christian	Akan		Married	Urban	Tertiary	Formally employed	Yes	Doctor		No	No	No	No	No	No	No	No	No		No problems	No problems	No problems	no pain or discomfort	not anxious or depressed	100	100	100	100	100	Yes	KBTH		No		Yes		Yes				Self-isolation at home	No	No	No	No
84	35	30-39	Male	Christian	Akan		Married	Urban	Vocational/Technical	Informally employed	No			No	No	No	No	No	No	No	No	No		No problems	No problems	No problems	no pain or discomfort	not anxious or depressed	100	100	100	100	100	No		GIDC	Yes		Yes		Yes		Yes		Self-isolation at home	Yes	No	No	No
140	25	<30	Male	Christian	Northern tribe		Single	Urban	Tertiary	Formally employed	Yes	Doctor		No	No	No	No	No	No	No	No	No		No problems	No problems	No problems	no pain or discomfort	not anxious or depressed	100	100	100	100	100	Yes			Yes		No						Self-isolation at home	No	No	No	No
39	72	60+	Female	Christian	Akan		Widow/Widower	Urban	Tertiary	Retired	No			Yes	No	No	No	No	Yes	No	No	Yes	retro viral infection	No problems	No problems	No problems	no pain or discomfort	not anxious or depressed	100	100	100	100	100	No		GIDC	Yes		Yes		Yes		Yes		Self-isolation at home	Yes	No	No	No
36	70	60+	Female	Christian	Ga-Dangme		Married	Urban	Tertiary	Formally employed	No			Yes	Yes	No	No	No	Yes	No	No	No		No problems	No problems	No problems	no pain or discomfort	not anxious or depressed	100	100	100	100	100	No		GIDC	Yes		Yes		Yes		Yes		Hospital admission	No	No	No	No
66	93	60+	Female	Christian	Akan		Separated/Divorced	Urban	Tertiary	Retired	No			Yes	No	No	No	No	Yes	No	No	No		No problems	No problems	No problems	no pain or discomfort	not anxious or depressed	100	100	100	100	100	No		GIDC	Yes		Yes		Yes		Yes		Hospital admission	Yes	No	No	Yes
70	66	60+	Male	Christian	Ga-Dangme		Married	Urban	Tertiary	Formally employed	Yes	Doctor		Yes	Yes	No	Yes	No	Yes	No	No	No		No problems	No problems	No problems	no pain or discomfort	not anxious or depressed	100	100	100	100	100	No		GIDC	Yes		Yes		Yes		Yes		Hospital admission	Yes	No	No	No
47	30	30-39	Female	Muslim	Northern tribe		Widow/Widower	Urban	Tertiary	Unemployed	No			No	No	No	No	No	No	No	No	No		No problems	No problems	No problems	no pain or discomfort	not anxious or depressed	100	100	100	100	100	No		GIDC	Yes		Yes		Yes		Yes		Hospital admission	No	No	No	No
60	40	40-49	Female	Christian	Ga-Dangme		Married	Urban	Tertiary	Informally employed	No			Yes	No	No	No	No	Yes	No	No	Yes		No problems	No problems	No problems	no pain or discomfort	not anxious or depressed	100	100	100	100	100	No		GIDC	Yes		Yes		Yes		Yes		Self-isolation at home	No	No	No	No
18	52	50-59	Male	Christian	Northern tribe		Married	Non-urban	Secondary	Formally employed	No			No	No	No	No	No	No	No	No	No		No problems	No problems	No problems	no pain or discomfort	slightly anxious or depressed	100	100	100	100	75	No		GIDC	Yes		Yes		Yes		Yes		Hospital admission	Yes	No	No	Yes
91	51	50-59	Male	Other	Ewe		Married	Urban	Tertiary	Formally employed	Yes	Doctor		Yes	No	No	No	No	Yes	Yes	No	No		No problems	No problems	No problems	no pain or discomfort	slightly anxious or depressed	100	100	100	100	75	Yes	KBTH		No	azithromycin, rocephin, vitamins	Yes		Yes				Self-isolation at home	Yes	No	Yes	No
144	27	<30	Female	Muslim	Ga-Dangme		Single	Urban	Tertiary	Formally employed	Yes	Doctor		No	No	No	No	No	No	No	No	No		No problems	No problems	No problems	no pain or discomfort	slightly anxious or depressed	100	100	100	100	75	Yes	KBTH		No	azithromycin, zinc, vit.c, paracetamol	Yes		Yes		Yes		Self-isolation at home	No	No	No	No
103	30	30-39	Female	Christian	Akan		Single	Urban	Tertiary	Formally employed	Yes	Doctor		Yes	No	No	No	No	No	No	No	No	allergic rhinitis with overgrown nasal turbinates	No problems	No problems	No problems	no pain or discomfort	slightly anxious or depressed	100	100	100	100	75	Yes	KBTH		Yes		No						Self-isolation at home	No	No	No	No
148	40	40-49	Male	Christian	Ewe		Married	Urban	Tertiary	Formally employed	Yes	Other	healthcare assisstant	No	No	No	No	No	No	No	No	No		No problems	No problems	No problems	no pain or discomfort	slightly anxious or depressed	100	100	100	100	75	Yes	KBTH		No	vit.c, amoksiklav, zinc tabs	Yes		Yes				Self-isolation at home	No	No	No	No
124	33	30-39	Female	Christian	Ga-Dangme		Married	Urban	Tertiary	Formally employed	Yes	Doctor		No	No	No	No	No	No	No	No	No		No problems	No problems	No problems	no pain or discomfort	slightly anxious or depressed	100	100	100	100	75	Yes	KBTH		No	Azithromycin, doxycycline	Yes		Yes				Self-isolation at home	No	No	No	No
117	37	30-39	Male	Christian	Northern tribe		Married	Urban	Tertiary	Formally employed	Yes	Doctor		No	No	No	No	No	No	No	No	No		No problems	No problems	No problems	no pain or discomfort	slightly anxious or depressed	100	100	100	100	75	Yes	Battor catholic hospital		Yes		Yes		Yes				Self-isolation at home	No	No	No	No
122	31	30-39	Male	Christian	Ga-Dangme		Single	Urban	Tertiary	Formally employed	Yes	Doctor		Yes	No	No	No	No	No	Yes	No	No		No problems	No problems	No problems	no pain or discomfort	slightly anxious or depressed	100	100	100	100	75	Yes	KBTH		No	Azithromycin, doxycycline, vit.C	Yes		Yes				Self-isolation at home	Yes	No	No	No
99	37	30-39	Female	Christian	Akan		Married	Urban	Tertiary	Formally employed	Yes	Nurse		No	No	No	No	No	No	No	No	No		No problems	No problems	No problems	no pain or discomfort	slightly anxious or depressed	100	100	100	100	75	Yes	KBTH		Yes		Yes				Yes		Self-isolation at home	No	No	No	No
141	30	30-39	Female	Muslim	Northern tribe		Married	Urban	Tertiary	Formally employed	Yes	Doctor		No	No	No	No	No	No	No	No	No		No problems	No problems	No problems	no pain or discomfort	slightly anxious or depressed	100	100	100	100	75	Yes	UGMC		Yes		No						Self-isolation at home	Yes	No	No	No
90	30	30-39	Male	Christian	Akan		Single	Non-urban	Tertiary	Formally employed	Yes	Doctor		No	No	No	No	No	No	No	No	No		No problems	No problems	No problems	no pain or discomfort	slightly anxious or depressed	100	100	100	100	75	Yes	KBTH		Yes		No						Self-isolation at home	No	No	No	No
143	35	30-39	Male	Christian	Ewe		Married	Urban	Tertiary	Formally employed	Yes	Doctor		No	No	No	No	No	No	No	No	No		No problems	No problems	No problems	no pain or discomfort	slightly anxious or depressed	100	100	100	100	75	Yes	KBTH		No	azithromycin, vit.C, zinc tab	Yes		Yes				Self-isolation at home	Yes	No	Yes	No
138	30	30-39	Female	Christian	Other	Nigerian	Single	Urban	Tertiary	Formally employed	Yes	Doctor		No	No	No	No	No	No	No	No	No		No problems	No problems	No problems	no pain or discomfort	slightly anxious or depressed	100	100	100	100	75	Yes	KBTH		Yes		Yes		Yes		Yes		Self-isolation at home	Yes	Yes	No	Yes
102	34	30-39	Male	Christian	Akan		Married	Urban	Tertiary	Formally employed	Yes	Doctor		No	No	No	No	No	No	No	No	No		No problems	No problems	No problems	no pain or discomfort	slightly anxious or depressed	100	100	100	100	75	Yes	KBTH		No	azithromycin, vit.C, zinc tabs	Yes		Yes		Yes		Self-isolation at home	No	No	No	No
123	29	<30	Female	Christian	Ga-Dangme		Single	Urban	Tertiary	Formally employed	Yes	Doctor		Yes	No	No	Yes	No	No	No	No	No		No problems	No problems	No problems	no pain or discomfort	slightly anxious or depressed	100	100	100	100	75	Yes	GIDC		Yes		No						Self-isolation at home	No	No	No	No
129	28	<30	Female	Christian	Akan		Single	Urban	Tertiary	Formally employed	No			Yes	No	No	Yes	No	No	No	No	No	polycystic ovarian syndrome (PCOS)	No problems	No problems	No problems	no pain or discomfort	moderately anxious or depressed	100	100	100	100	50	No			No	azithromycin, zincovit, vit.C	Yes	Yes	Yes		Yes		Hospital admission	Yes	Yes	No	Yes
113	34	30-39	Male	Christian	Akan		Married	Urban	Tertiary	Informally employed	No			No	No	No	No	No	No	No	No	No		No problems	No problems	No problems	no pain or discomfort	severely anxious or depressed	100	100	100	100	25	No	Akai house clinic		Yes		Yes	Yes	Yes		Yes		Hospital admission	Yes	Yes	Yes	No
135	27	<30	Female	Christian	Akan		Married	Urban	Tertiary	Formally employed	Yes	Nurse		No	No	No	No	No	No	No	No	No		No problems	No problems	No problems	no pain or discomfort	extremely anxious or depressed	100	100	100	100	0	Yes	Cocoa clinic		Yes		Yes		Yes		Yes		Self-isolation at home	Yes	Yes	No	No
107	30	30-39	Male	Christian	Ga-Dangme		Single	Urban	Tertiary	Formally employed	No			Yes	No	No	Yes	No	No	No	No	No		No problems	No problems	No problems	slight pain or discomfort	not anxious or depressed	100	100	100	75	100	No		KBTH	No		Yes		Yes		Yes		Self-isolation at home	No	No	No	No
134	27	<30	Female	Christian	Other	Nigerian	Single	Urban	Tertiary	Formally employed	Yes	Doctor		No	No	No	No	No	No	No	No	No		No problems	No problems	No problems	slight pain or discomfort	not anxious or depressed	100	100	100	75	100	Yes	KBTH		No	azithromycin, doxycycline, vit.C, zinc tab	Yes		Yes		Yes		Self-isolation at home	No	No	No	No
128	53	50-59	Male	Christian	Ga-Dangme		Married	Urban	Tertiary	Formally employed	Yes	Doctor		Yes	No	No	No	No	Yes	No	No	No		No problems	No problems	No problems	slight pain or discomfort	not anxious or depressed	100	100	100	75	100	Yes	KBTH		No		Yes		Yes		Yes		Self-isolation at home	No	No	No	No
147	32	30-39	Male	Christian	Akan		Married	Non-urban	Tertiary	Formally employed	Yes	Doctor		No	No	No	No	No	No	No	No	No		No problems	No problems	No problems	slight pain or discomfort	not anxious or depressed	100	100	100	75	100	Yes	KBTH		No	vitamin supplements	Yes		Yes				Self-isolation at home	Yes	Yes	No	No
101	35	30-39	Female	Christian	Akan		Married	Urban	Tertiary	Formally employed	No			No	No	No	No	No	No	No	No	No		No problems	No problems	No problems	slight pain or discomfort	not anxious or depressed	100	100	100	75	100	Yes	KBTH		No	vit. C, zinc tabs, azithromycin	Yes		Yes		Yes		Self-isolation at home	No	No	No	No
26	41	40-49	Female	Christian	Ewe		Separated/Divorced	Urban	Primary	Informally employed	No			Yes	No	No	No	No	Yes	No	No	No		No problems	No problems	No problems	slight pain or discomfort	slightly anxious or depressed	100	100	100	75	75	No		Ga East Municipal Hospital	Yes		No						Hospital admission	Yes	No	Yes	No
29	43	40-49	Female	Christian	Akan		Married	Urban	Tertiary	Formally employed	Yes	Nurse		No	No	No	No	No	No	No	No	No		No problems	No problems	No problems	slight pain or discomfort	slightly anxious or depressed	100	100	100	75	75	Yes	Ga East Municipal Hospital		Yes		No						Self-isolation at home	Yes	Yes	No	No
28	18	<30	Male	Christian	Akan		Single	Urban	Secondary	Student	No			No	No	No	No	No	No	No	No	No		No problems	No problems	No problems	slight pain or discomfort	slightly anxious or depressed	100	100	100	75	75	No		GIDC	Yes		No						Self-isolation at home	Yes	Yes	Yes	Yes
42	44	40-49	Male	Christian	Akan		Separated/Divorced	Urban	Tertiary	Unemployed	No			No	No	No	No	No	No	No	No	No		No problems	No problems	No problems	slight pain or discomfort	moderately anxious or depressed	100	100	100	75	50	Yes	GIDC		No	Vit. D, Amoxyclac	Yes				Yes		Self-isolation at home	Yes	Yes	No	No
96	38	30-39	Female	Christian	Akan		Married	Urban	Tertiary	Formally employed	Yes	Nurse		Yes	No	No	No	No	Yes	No	No	No		No problems	No problems	No problems	moderate pain or discomfort	not anxious or depressed	100	100	100	50	100	Yes	KBTH		Yes		No						Self-isolation at home	No	No	No	No
95	40	40-49	Female	Christian	Akan		Married	Urban	Tertiary	Formally employed	Yes	Nurse		Yes	No	No	No	No	Yes	No	No	No		No problems	No problems	No problems	moderate pain or discomfort	moderately anxious or depressed	100	100	100	50	50	No		KBTH	Yes		Yes		Yes				Self-isolation at home	Yes	Yes	Yes	Yes
149	56	50-59	Male	Christian	Ga-Dangme		Married	Urban	Tertiary	Formally employed	Yes	Doctor		Yes	No	No	Yes	No	No	No	No	No		No problems	No problems	Slight problems	no pain or discomfort	slightly anxious or depressed	100	100	75	100	75	Yes	KBTH		Yes		No						Hospital admission	Yes	No	Yes	No
9	34	30-39	Female	Christian	Akan		Married	Urban	Tertiary	Formally employed	Yes	Other		No	No	No	No	No	No	No	No	No		No problems	No problems	Slight problems	slight pain or discomfort	not anxious or depressed	100	100	75	75	100	No		GIDC	No		Yes		Yes		Yes		Self-isolation at home	Yes	No	No	Yes
146	34	30-39	Female	Christian	Ga-Dangme		Married	Urban	Tertiary	Formally employed	Yes	Nurse		No	No	No	No	No	No	No	No	No		No problems	No problems	Slight problems	slight pain or discomfort	not anxious or depressed	100	100	75	75	100	Yes	KBTH		Yes		Yes		Yes				Self-isolation at home	No	No	No	No
109	37	30-39	Female	Christian	Ga-Dangme		Married	Urban	Tertiary	Formally employed	Yes	Doctor		Yes	No	No	Yes	No	No	No	No	No		No problems	No problems	Slight problems	slight pain or discomfort	slightly anxious or depressed	100	100	75	75	75	Yes	KBTH		No		Yes		Yes		Yes		Self-isolation at home	Yes	No	Yes	No
20	34	30-39	Female	Christian	Akan		Married	Urban	Tertiary	Formally employed	Yes	Nurse		No	No	No	No	No	No	No	No	No		No problems	No problems	Slight problems	moderate pain or discomfort	not anxious or depressed	100	100	75	50	100	No		GIDC	No		Yes		Yes		Yes		Self-isolation at home	Yes	Yes	No	No
112	34	30-39	Female	Christian	Akan		Married	Urban	Tertiary	Formally employed	Yes	Doctor		Yes	No	No	No	No	No	Yes	No	No		No problems	No problems	Moderate problems	no pain or discomfort	moderately anxious or depressed	100	100	50	100	50	Yes	Akai house clinic		Yes		Yes		Yes		Yes		Self-isolation at home	Yes	Yes	Yes	No
132	28	<30	Female	Christian	Akan		Married	Urban	Tertiary	Formally employed	Yes	Nurse		No	No	No	No	No	No	No	No	No		No problems	No problems	Moderate problems	moderate pain or discomfort	not anxious or depressed	100	100	50	50	100	Yes	Trust hospital		No		Yes		Yes		Yes		Self-isolation at home	Yes	Yes	No	No
97	40	40-49	Female	Christian	Akan		Married	Urban	Secondary	Formally employed	Yes	Nurse		No	No	No	No	No	No	No	No	No		No problems	No problems	Moderate problems	severe pain or discomfort	moderately anxious or depressed	100	100	50	25	50	Yes	KBTH		Yes		Yes		Yes				Self-isolation at home	No	No	No	No
94	37	30-39	Male	Christian	Ewe		Married	Urban	Tertiary	Formally employed	Yes	Doctor		No	No	No	No	No	No	No	No	No		No problems	Slight problems	Moderate problems	severe pain or discomfort	not anxious or depressed	100	75	50	25	100	Yes	lister		Yes		No						Self-isolation at home	Yes	Yes	Yes	Yes
110	30	30-39	Female	Christian	Akan		Married	Urban	Tertiary	Formally employed	Yes	Doctor		No	No	No	No	No	No	No	No	No		No problems	Moderate problems	Moderate problems	no pain or discomfort	slightly anxious or depressed	100	50	50	100	75	Yes	KBTH		No		Yes		Yes		Yes		Self-isolation at home	Yes	No	No	No
30	54	50-59	Female	Christian	Ewe		Married	Non-urban	Vocational/Technical	Informally employed	No			Yes	No	No	No	No	Yes	Yes	No	No		No problems	Moderate problems	Moderate problems	slight pain or discomfort	slightly anxious or depressed	100	50	50	75	75	No		GIDC	No		Yes		Yes		Yes		Self-isolation at home	Yes	No	No	No
34	75	60+	Female	Christian	Akan		Widow/Widower	Urban	Tertiary	Retired	No			Yes	Yes	No	No	No	Yes	No	No	No		Slight problems	No problems	No problems	no pain or discomfort	not anxious or depressed	75	100	100	100	100	No		GIDC	Yes		Yes		Yes		Yes		Hospital admission	No	No	No	No
88	30	30-39	Male	Christian	Akan		Married	Urban	Tertiary	Formally employed	Yes	Doctor		Yes	No	No	No	No	Yes	No	No	No		Slight problems	No problems	No problems	no pain or discomfort	slightly anxious or depressed	75	100	100	100	75	Yes	KBTH		No	vit. C, vit. D, azithromycin	Yes		Yes				Self-isolation at home	No	No	No	No
24	66	60+	Male	Christian	Northern tribe		Married	Urban	Tertiary	Formally employed	No			Yes	Yes	No	No	No	Yes	No	No	Yes		Slight problems	No problems	No problems	slight pain or discomfort	not anxious or depressed	75	100	100	75	100	No		GIDC	No	xarelto, tocilizumab	Yes		Yes				Hospital admission	Yes	Yes	Yes	No
13	72	60+	Male	Christian	Akan		Married	Non-urban	Tertiary	Informally employed	No			Yes	Yes	No	No	No	Yes	No	No	No		Slight problems	No problems	No problems	slight pain or discomfort	not anxious or depressed	75	100	100	75	100	No		GIDC	No		Yes		Yes		Yes		Self-isolation at home	Yes	No	No	No
127	28	<30	Female	Christian	Ewe		Single	Urban	Tertiary	Formally employed	No			No	No	No	No	No	No	No	No	No		Slight problems	No problems	No problems	moderate pain or discomfort	slightly anxious or depressed	75	100	100	50	75	Yes	University of Ghana Hospital		Yes		Yes	Yes	Yes				Hospital admission	Yes	Yes	No	No
27	54	50-59	Male	Christian	Akan		Married	Urban	Vocational/Technical	Informally employed	No			Yes	No	No	No	No	Yes	Yes	No	No		Slight problems	No problems	No problems	severe pain or discomfort	moderately anxious or depressed	75	100	100	25	50	No		GIDC	No		Yes		Yes		Yes		Self-isolation at home	Yes	No	No	No
23	41	40-49	Male	Christian	Ga-Dangme		Single	Urban	Tertiary	Formally employed	Yes	Doctor		Yes	No	No	Yes	No	No	No	No	No		Slight problems	No problems	Slight problems	no pain or discomfort	not anxious or depressed	75	100	75	100	100	Yes	KBTH		No	azithromycin	Yes		Yes		Yes		Self-isolation at home	Yes	No	No	No
74	61	60+	Male	Christian	Ga-Dangme		Widow/Widower	Urban	Tertiary	Informally employed	No			Yes	Yes	No	No	Yes	Yes	No	No	No		Slight problems	No problems	Slight problems	slight pain or discomfort	not anxious or depressed	75	100	75	75	100	No		GIDC	Yes		Yes		Yes		Yes		Hospital admission	Yes	No	Yes	No
142	26	<30	Female	Christian	Akan		Single	Urban	Tertiary	Formally employed	Yes	Doctor		No	No	No	No	No	No	No	No	No		Slight problems	No problems	Slight problems	moderate pain or discomfort	slightly anxious or depressed	75	100	75	50	75	No		KBTH	No	azithromyin, ivermectin	Yes		Yes				Self-isolation at home	Yes	Yes	No	No
115	39	30-39	Male	Other	Ewe		Married	Urban	Tertiary	Formally employed	Yes	Doctor		No	No	No	No	No	No	No	No	No		Slight problems	No problems	Slight problems	severe pain or discomfort	not anxious or depressed	75	100	75	25	100	Yes			No		Yes		Yes				Self-isolation at home	No	No	No	No
35	43	40-49	Female	Christian	Akan		Married	Urban	Vocational/Technical	Informally employed	No			Yes	No	No	No	No	Yes	No	No	No		Slight problems	No problems	Unable to	slight pain or discomfort	moderately anxious or depressed	75	100	0	75	50	No		GIDC	Yes		Yes		Yes		Yes		Self-isolation at home	Yes	No	No	No
116	32	30-39	Female	Christian	Akan		Single	Urban	Tertiary	Formally employed	Yes	Nurse		No	No	No	No	No	No	No	No	No		Slight problems	Slight problems	No problems	slight pain or discomfort	not anxious or depressed	75	75	100	75	100	Yes	KBTH		No	orelox, doxycycline, vit.C, zinc tab, prednisolone	Yes		Yes				Self-isolation at home	Yes	Yes	Yes	Yes
59	57	50-59	Male	Christian	Akan		Married	Urban	Tertiary	Formally employed	No			Yes	No	No	No	No	No	No	No	No	spondylosis	Slight problems	Slight problems	Slight problems	moderate pain or discomfort	not anxious or depressed	75	75	75	50	100	No		GIDC	Yes		Yes		Yes		Yes		Self-isolation at home	No	No	No	No
131	45	40-49	Male	Christian	Ga-Dangme		Married	Urban	Tertiary	Formally employed	No			No	No	No	No	No	No	No	No	No		Slight problems	Slight problems	Slight problems	moderate pain or discomfort	moderately anxious or depressed	75	75	75	50	50	Yes			Yes		No						Hospital admission	Yes	No	Yes	Yes
6	56	50-59	Female	Christian	Ewe		Married	Urban	Tertiary	Formally employed	No			Yes	No	No	No	No	No	No	No	Yes		Slight problems	Slight problems	Slight problems	severe pain or discomfort	slightly anxious or depressed	75	75	75	25	75	No		Ga East Municipal Hospital	Yes		Yes		Yes		Yes		Hospital admission	Yes	Yes	No	No
5	29	<30	Male	Christian	Akan		Single	Urban	Tertiary	Formally employed	Yes	Doctor		No	No	No	No	No	No	No	No	No		Slight problems	Slight problems	Slight problems	extreme pain or discomfort	severely anxious or depressed	75	75	75	0	25	No		KBU	Yes		Yes		Yes		Yes		Self-isolation at home	Yes	Yes	No	No
58	76	60+	Female	Christian	Akan		Widow/Widower	Urban	Vocational/Technical	Retired	No			No	No	No	No	No	No	No	No	No		Slight problems	Slight problems	Moderate problems	slight pain or discomfort	not anxious or depressed	75	75	50	75	100	No		GIDC	Yes		Yes		Yes		Yes		Self-isolation at home	Yes	No	No	No
87	33	30-39	Female	Christian	Ga-Dangme		Married	Urban	Tertiary	Formally employed	Yes	Nurse		No	No	No	No	No	No	No	No	No		Slight problems	Slight problems	Moderate problems	moderate pain or discomfort	moderately anxious or depressed	75	75	50	50	50	Yes	KBTH		Yes		No						Self-isolation at home	Yes	Yes	Yes	Yes
130	45	40-49	Female	Christian	Akan		Married	Urban	Tertiary	Formally employed	No			No	No	No	No	No	No	No	No	No		Slight problems	Slight problems	Moderate problems	moderate pain or discomfort	extremely anxious or depressed	75	75	50	50	0	Yes	lister		No		Yes		Yes		Yes		Self-isolation at home	Yes	Yes	Yes	No
14	46	40-49	Male	Christian	Northern tribe		Married	Urban	Tertiary	Formally employed	No			No	No	No	No	No	No	No	No	No		Slight problems	Slight problems	Moderate problems	moderate pain or discomfort	extremely anxious or depressed	75	75	50	50	0	Yes	lister		No		Yes		Yes		Yes		Self-isolation at home	Yes	Yes	Yes	No
98	38	30-39	Female	Christian	Ga-Dangme		Married	Urban	Tertiary	Formally employed	Yes	Nurse		No	No	No	No	No	No	No	No	No		Slight problems	Slight problems	Moderate problems	severe pain or discomfort	moderately anxious or depressed	75	75	50	25	50	Yes	KBTH		No	azithromycin, zincovit, doxycyclin, vit.C, paracetamol, diclofenac, cough mixture	Yes		Yes				Self-isolation at home	Yes	Yes	Yes	No
11	60	60+	Female	Christian	Ewe		Widow/Widower	Urban	Secondary	Informally employed	No			Yes	No	No	No	No	Yes	No	No	No		Slight problems	Moderate problems	Moderate problems	severe pain or discomfort	not anxious or depressed	75	50	50	25	100	No		GIDC	Yes		Yes		Yes		Yes		Hospital admission	Yes	Yes	Yes	No
72	27	<30	Female	Christian	Ewe		Single	Urban	Tertiary	Formally employed	Yes	Nurse		Yes	No	Yes	No	No	No	Yes	No	No		Moderate problems	No problems	No problems	no pain or discomfort	not anxious or depressed	50	100	100	100	100	No		GIDC	Yes		Yes		Yes		Yes		Hospital admission	Yes	No	No	No
44	64	60+	Male	Other	Ewe		Married	Urban	Tertiary	Formally employed	No			Yes	No	No	No	No	Yes	No	No	No	congestive cardiac failure	Moderate problems	No problems	No problems	no pain or discomfort	slightly anxious or depressed	50	100	100	100	75	No		GIDC	Yes		Yes		Yes		Yes		Hospital admission	Yes	No	No	Yes
21	73	60+	Female	Christian	Akan		Widow/Widower	Urban	Secondary	Informally employed	No			Yes	No	No	No	No	Yes	No	No	No		Moderate problems	No problems	Slight problems	moderate pain or discomfort	not anxious or depressed	50	100	75	50	100	No		GIDC	No		Yes		Yes		Yes		Self-isolation at home	Yes	Yes	Yes	Yes
17	52	50-59	Female	Christian	Ga-Dangme		Widow/Widower	Urban	Tertiary	Formally employed	No			Yes	Yes	No	No	No	Yes	No	No	No		Moderate problems	No problems	Moderate problems	no pain or discomfort	slightly anxious or depressed	50	100	50	100	75	No		GIDC	No		Yes		Yes		Yes		Self-isolation at home	Yes	No	No	No
92	67	60+	Male	Muslim	Northern tribe		Married	Urban	Vocational/Technical	Formally employed	No			Yes	Yes	No	No	No	Yes	No	No	Yes		Moderate problems	No problems	Moderate problems	moderate pain or discomfort	slightly anxious or depressed	50	100	50	50	75	No		GIDC	Yes		Yes		Yes				Hospital admission	Yes	Yes	Yes	No
25	56	50-59	Female	Christian	Ewe		Married	Urban	Tertiary	Formally employed	No			Yes	Yes	No	No	No	No	No	No	Yes	SLE (systemivc lupus erythematosis)	Moderate problems	No problems	Moderate problems	moderate pain or discomfort	slightly anxious or depressed	50	100	50	50	75	No		GIDC	No	xarelto, rocephin	Yes		Yes				Hospital admission	Yes	Yes	Yes	Yes
19	27	<30	Female	Christian	Ewe		Single	Urban	Tertiary	Formally employed	Yes	Other		Yes	No	Yes	No	No	No	Yes	No	No		Moderate problems	No problems	Moderate problems	moderate pain or discomfort	moderately anxious or depressed	50	100	50	50	50	Yes			Yes		No						Self-isolation at home	Yes	Yes	Yes	Yes
7	61	60+	Male	Christian	Akan		Married	Urban	Secondary	Retired	No			No	No	No	No	No	No	No	No	No		Moderate problems	Slight problems	Slight problems	no pain or discomfort	not anxious or depressed	50	75	75	100	100	No		GIDC	Yes		Yes		Yes		Yes		Hospital admission	Yes	No	No	No
108	69	60+	Female	Christian	Ga-Dangme		Widow/Widower	Urban	Vocational/Technical	Unemployed	No			Yes	Yes	No	Yes	No	No	No	No	No	osteoarthritis	Moderate problems	Slight problems	Slight problems	slight pain or discomfort	slightly anxious or depressed	50	75	75	75	75	No		KBTH	No		Yes		Yes		Yes		Self-isolation at home	Yes	No	Yes	No
8	93	60+	Female	Christian	Ga-Dangme		Widow/Widower	Urban	Tertiary	Retired	No			Yes	No	No	No	No	Yes	No	No	No		Moderate problems	Slight problems	Moderate problems	severe pain or discomfort	not anxious or depressed	50	75	50	25	100	No		GIDC	No		Yes		Yes		Yes		Hospital admission	Yes	Yes	Yes	Yes
22	28	<30	Female	Christian	Ewe		Married	Non-urban	Tertiary	Formally employed	No			Yes	No	No	No	No	Yes	No	No	No		Moderate problems	Slight problems	Severe problems	severe pain or discomfort	moderately anxious or depressed	50	75	25	25	50	Yes			Yes		Yes		Yes		Yes		Self-isolation at home	Yes	Yes	Yes	Yes
15	62	60+	Male	Christian	Akan		Married	Urban	Tertiary	Informally employed	No			Yes	No	No	No	No	Yes	No	No	No		Moderate problems	Moderate problems	Moderate problems	moderate pain or discomfort	not anxious or depressed	50	50	50	50	100	No		GIDC	Yes		Yes		Yes		Yes		Hospital admission	Yes	No	No	Yes
12	53	50-59	Female	Christian	Ga-Dangme		Married	Urban	Tertiary	Formally employed	No			Yes	No	No	No	No	Yes	No	No	No		Moderate problems	Moderate problems	Severe problems	moderate pain or discomfort	moderately anxious or depressed	50	50	25	50	50	No		GIDC	No		Yes		Yes		Yes		Hospital admission	Yes	Yes	Yes	No
93	54	50-59	Female	Muslim	Northern tribe		Married	Urban	Tertiary	Informally employed	No			Yes	Yes	No	Yes	No	No	No	No	Yes		Severe problems	Slight problems	Severe problems	moderate pain or discomfort	not anxious or depressed	25	75	25	50	100	No		GIDC	No	rocephin, tocilizumab, clexane, xarelto	Yes		Yes				Hospital admission	Yes	No	Yes	No
4	46	40-49	Male	Christian	Other	Bono	Single	Urban	Primary	Informally employed	No			Yes	Yes	No	No	No	No	No	No	No		Severe problems	Moderate problems	No problems	severe pain or discomfort	slightly anxious or depressed	25	50	100	25	75	No		GIDC	No		Yes		Yes		Yes	food	Self-isolation at home	Yes	Yes	Yes	Yes
56	82	60+	Female	Christian	Ewe		Widow/Widower	Urban	Secondary	Unemployed	No			No	No	No	No	No	No	No	No	No		Severe problems	Moderate problems	Unable to	no pain or discomfort	not anxious or depressed	25	50	0	100	100	No		GIDC	Yes		Yes		Yes		Yes		Hospital admission	Yes	No	No	Yes
31	57	50-59	Female	Christian	Akan		Single	Urban	Secondary	Informally employed	No			Yes	Yes	No	No	No	Yes	No	No	No		Unable to	Severe problems	Moderate problems	no pain or discomfort	not anxious or depressed	0	25	50	100	100	No		GIDC	No		Yes		Yes		Yes		Hospital admission	Yes	No	No	Yes
[truncated: 59 more columns]
